# Supplementary material for: Goals, Expectations, and the Definition of Success for Neuromodulation for Pain According to Representatives of Neuromodulation Device Manufacturers
Source: J Pers Med. 2022 Sep 6;12(9):1457. doi: 10.3390/jpm12091457 (PMC9500654; doi:10.3390/jpm12091457)
Supplement: Supplementary file 1 [file jpm-12-01457-s001.zip]

Archive with 1 entries (1 files):
- jpm-1881117-supplementary.pdf
